# Supplementary material for: The therapeutic effects of qigong in patients with chronic obstructive pulmonary disease in the stable stage: a meta-analysis
Source: BMC Complement Altern Med. 2019 Sep 4;19:239. doi: 10.1186/s12906-019-2639-9 (PMC6727520; doi:10.1186/s12906-019-2639-9)
Supplement: Supplementary file 3 — Details of excluded articles. The excluded articles in the stage of full text assessment. (XLS 25 kb) [file 12906_2019_2639_MOESM3_ESM.xls]

## Sheet: Sheet1
title	journal	reason
中医综合疗法对慢性阻塞性肺病稳定期患者肺功能影响及其康复作用的临床研究	新中医	not more than 6 months
TAI CHI QIGONG EXERCISE TRAINING IN COPD	Chest	without full text
传统六字诀呼吸操对慢性阻塞性肺疾病稳定期患者生活质量的效果研究	中国自然医学杂志	without needed index or can't acquire from authors;different assessment criteria
Tai chi qigong may improve health-related QoL in chronic obstructive pulmonary disease patients	Focus on Alternative and Complementary Therapies	not more than 6 months
运动保健护理对慢性阻塞性肺疾患者气道炎性反应的影响	中国医药指南	without time
健身气功八段锦对慢性阻塞性肺疾病稳定期患者 6min 步行距离改善的临床研究	四川医学	not more than 6 months
强化“六字诀”肺康复操对稳定期COPD疗效影响的多中心临床随机对照研究	上海中医药杂志	without needed index and different assessment criteria
健身气功与有氧功率车运动对慢性阻塞性肺疾病康复效果的比较研究	2015第十届全国体育科学大会	not more than 6 months
传统华佗五禽戏提高慢性阻塞性肺疾病稳定期患者生活质量临床研究	中医药临床杂志	without needed index or can't acquire from authors;different assessment criteria(made by authors themselves)
中西医结合呼吸康复训练改善慢阻肺患者运动能力的效果评价	中国卫生产业	without time
中医肺康复操对COPD患者肺功能及急性发作的随机对照研究	医药前沿	without time
Evaluation of Therapeutic Efficiency and Mechanical Research on Chinese Health Qigong Prevent and Cure Patients of Stable Stage of Chronic Obstructive Pulmonary Disease	毕业论文	same patient cohort
